# Supplementary material for: Simplified PCR-Based Quantification of Proteins with DNA Aptamers and Methylcellulose as a Blocking Agent
Source: Int J Mol Sci. 2023 Dec 26;25(1):347. doi: 10.3390/ijms25010347 (PMC10779054; doi:10.3390/ijms25010347)
Supplement: Supplementary file 1 [file ijms-25-00347-s001.zip]

Archive with 1 entries (1 files):
- ijms-2729170-supplementary.pdf
